# Supplementary material for: Bacteraemia during Transurethral Resection of the Prostate: What Are the Risk Factors and Is It More Common than We Think?
Source: PLoS One. 2016 Jul 8;11(7):e0157864. doi: 10.1371/journal.pone.0157864 (PMC4938130; doi:10.1371/journal.pone.0157864)
Supplement: S1 Raw Data — (CSV) [file pone.0157864.s001.csv]

Age	Weight	Prior Antibiotics	Instrumentation	Prior UTI	Immunosuppressant	Diabetes	Smoking	Coexisting Infection	Recent Hospital	Recurrent UTIs	Urolithiasis	Urinary Catheter	Duration Of Catheter	Catheter Duration	Cardiac History	Infective Endocarditis	Bacteraemia	Histology
72	64	0	N	N	Y	N	N	N	0	N	N	0	-		IHD	N	0	0
64	86	0	N	N	N	N	N	N	0	N	N	0	-		N	N	0	0
88	77	0	N	N	N	N	N	N	1	N	N	1	6w	Over 1m	N	N	0	0
78	83	0	N	N	N	N	N	N	0	N	N	0	-		Arrhythmia	N	0	0
77	95	1	N	Y	N	N	N	N	0	N	N	0	CISC	CISC	N	N	0	1
77	87	0	N	N	N	N	N	N	0	N	N	0	-		N	N	0	1
58	121	0	N	N	N	N	N	N	0	N	N	0	-		N	N	0	0
56	67	0	N	N	N	N	Y	N	0	N	N	0	-		N	N	0	0
57	88	0	N	N	N	N	N	N	0	N	N	0	-		N	N	0	0
67	108	0	N	N	N	N	N	N	0	N	N	0	-		N	N	0	1
56	102	0	N	N	N	N	N	N	0	N	N	0	-		N	N	1	0
62	82	1	N	Y	N	Y	N	Y	0	N	N	1	3m	Over 1m	N	N	0	0
43	91	0	N	N	N	N	N	N	0	N	N	0			N	N	0	0
79	67	0	N	N	N	N	N	N	1	N	N	1	12d	LT 1m	Arrhythmia	N	0	0
80	112	0	Y	N	N	N	N	N	1	N	N	1	2w	LT 1m	N	N	0	0
71	85	0	N	N	N	N	N	N	0	N	Y	1	4m	Over 1m	Angina	N	0	0
80	90	0	N	N	N	Y	N	N	1	N	N	1	5d	LT 1m	Arrhythmia	N	0	0
75	85	0	N	N	N	N	N	N	0	Y	N	0			N	N	0	0
57	78	0	N	N	N	N	N	N	0	N	N	0			N	N	0	0
79	89	1	N	Y	N	N	N	N	1	Y	N	1	6m	Over 1m	Arrhythmia	N	1	1
64	98	0	N	N	N	N	N	N	0	N	N	0			N	N	0	0
81	77	0	N	N	N	N	N	N	1	N	N	1	8d	LT 1m	N	N	0	0
75	90	0	N	N	N	N	N	N	0	N	N	1	4m	Over 1m	N	N	1	0
84	77	0	N	N	N	N	N	N	1	Y	N	0			Y	N	0	0
87		1	N	N	N	N	N	N	1	N	N	1	4d	LT 1m	N	N	1	1
66	88	1	N	N	N	N	N	N	1	N	N	1	10w	Over 1m	N	N	1	0
77	95	0	N	N	N	N	N	N	1	N	N	0	CISC	CISC	Arrhythmia	N	0	0
68	118	0	N	N	N	N	N	N	0	N	N	1	6m	Over 1m	N	N	0	0
69	100	0	N	N	N	N	N	N	0	N	N	0			N	N	0	1
79	91	1	N	N	N	N	N	N	0	Y	N	0			N	N	0	0
87	85	0	N	N	N	N	N	N	0	N	N	0	CISC	CISC	IHD	N	1	1
77	80	0	N	N	N	N	N	N	0	N	N	1	3m	Over 1m	N	N	0	1
75	74	1	N	Y	N	N	N	N	1	N	N	1	4d	LT 1m	N	N	0	0
66	78	0	N	N	N	N	N	N	0	N	N	0			N	N	0	0
77	112	1	N	N	N	N	Y	N	0	Y	N	1	6m	Over 1m	Rheumatic fever	N	0	0
76	70	0	N	N	N	N	N	N	0	N	N	0			Valvular disease	N	0	1
78	106	0	N	N	N	N	N	N	1	N	N	0			IHD	N	1	1
67	74	0	N	N	Y	N	N	N	0	N	N	0			N	N	0	0
67	102	0	N	N	N	N	N	N	0	N	N	0			N	N	0	0
75	87	0	N	N	N	N	N	N	0	N	N	1	6w	Over 1m	N	N	0	1
76	75	0	N	N	N	N	N	N	0	N	Y	0			Arrhythmia	N	0	1
74	80	0	N	N	N	N	N	N	0	N	N	1	10w	Over 1m	N	N	1	1
80	85	0	N	N	N	N	N	N	0	N	N	1	4m	Over 1m	N	N	1	1
71	70	0	N	N	N	Y	N	N	0	N	Y	0			Angina	N	0	0
68	98	0	N	N	N	Y	Y	N	0	N	N	0			Angina	N	0	0
73	60	1	Y	Y	N	N	N	N	1	N	N	1	10d	LT 1m	Angina	N	1	0
82	129	0	N	N	N	Y	N	N	0	N	N	1	2d	LT 1m	Arrhythmia	N	1	0
73	75	0	N	N	N	N	N	N	0	N	N	1	5d	LT 1m	N	N	0	0
67	84	0	N	N	N	N	N	N	0	N	N	0			N	N	0	1
75	84	1	N	Y	N	N	N	N	1	N	N	1	3d	LT 1m	Arrhythmia	N	1	0
61	80	1	N	N	N	N	N	N	1	N	N	0	CISC	CISC	N	N	0	0
79	61	1	N	N	N	N	N	N	0	Y	N	1	6m	Over 1m	N	N	1	1
71	91	1	N	N	N	N	N	N	0	N	N	1	1w	LT 1m	N	N	0	0
76	116	0	N	N	N	N	N	N	0	N	N	1	1m	Over 1m	Arrhythmia	N	0	1
88	84	0	N	N	N	N	N	N	0	N	N	1	8w	Over 1m	IHD	N	0	1
67	79	1	N	Y	N	N	N	N	1	N	Y	1	5w	Over 1m	N	N	0	0
83	63	0	N	N	N	N	Y	N	0	N	N	1	5d	LT 1m	IHD	N	0	1
76	100	1	N	Y	N	N	Y	N	0	N	N	1	4m	Over 1m	N	N	1	0
73		0	N	N	N	N	N	Y	1	N	N	1	10d	LT 1m	Arrhythmia	N	0	0
82	63	1	N	Y	N	N	N	N	0	Y	N	0			IHD	N	0	1
83	91	1	N	Y	N	N	N	N	1	N	N	1	2d	LT 1m	N	N	1	1
68	77	0	N	N	N	N	N	N	0	N	N	1	8m	Over 1m	Arrhythmia	N	1	1
74	82	0	N	N	N	N	N	N	0	N	N	1	2w	LT 1m	N	N	0	1
76	83	0	N	N	N	N	N	N	1	Y	N	1	8d	LT 1m	Arrhythmia	N	0	0
85	70	0	Y	N	N	N	N	N	1	N	N	0	CISC	CISC	Arrhythmia	N	0	0
73	89	0	N	N	N	N	N	N	0	N	N	0			IHD	N	0	0
64	81	0	N	N	N	N	Y	N	0	N	N	1	4m	Over 1m	N	N	0	0
70	88	0	N	N	N	Y	N	N	0	N	N	1	6m	Over 1m	IHD	N	0	0
71	112	0	N	N	N	N	N	N	0	N	N	0			N	N	0	0
76	98	0	N	N	N	N	N	N	0	N	N	0			Arrhythmia	N	0	0
62	105	1	N	N	N	N	Y	Y	0	N	N	0			N	N	0	0
70	81	0	N	N	N	N	Y	N	0	Y	N	1	4m	Over 1m	N	N	0	0
71	57	0	N	N	N	N	N	N	0	N	N	1	12m	Over 1m	N	N	0	0
